# Supplementary material for: Do goats recognise humans cross-modally?
Source: PeerJ. 2025 Jan 14;13:e18786. doi: 10.7717/peerj.18786 (PMC11740737; doi:10.7717/peerj.18786)
Supplement: Supplemental Information 3 [file peerj-13-18786-s003.csv]

goat.id	goat.sex	trial	year	congruency	responsive.to	human.gender	photo	responsi.photo	voice	responsi.voice	prelim.dur	pb.no	lat	dur
Bernard	M	1	2020	C	Mt	M	Rd	N	Rd	N	25.28	1	1.6191	2.84
Bernard	M	2	2020	C	Mt	M	Mt	Y	Mt	Y	43.04	1	0.3054	2
Bernard	M	3	2020	I	Mt	M	Mt	Y	Rd	N	227.12	1	0.4591	5.9809
Bernard	M	4	2020	I	Mt	M	Rd	N	Mt	Y	306.4	1	1.2654	1.92
Bernard	M	1	2020	C	Mt	M	Rd	N	Rd	N	25.28	2	1.2591	7.44
Bernard	M	2	2020	C	Mt	M	Mt	Y	Mt	Y	43.04	2	10	0
Bernard	M	3	2020	I	Mt	M	Mt	Y	Rd	N	227.12	2	0.6591	2.48
Bernard	M	4	2020	I	Mt	M	Rd	N	Mt	Y	306.4	2	10	0
Davey	M	1	2020	C	Cy	F	Cy	Y	Cy	Y	5.56	1	0	4.36
Davey	M	2	2020	I	Cy	F	Cy	Y	Sm	N	7	1	1.3067	8.16
Davey	M	3	2020	C	Cy	F	Sm	N	Sm	N	6.6	1	0	10
Davey	M	4	2020	I	Cy	F	Sm	N	Cy	Y	265.68	1	0.4217	5.16
Davey	M	1	2020	C	Cy	F	Cy	Y	Cy	Y	5.56	2	10	0
Davey	M	2	2020	I	Cy	F	Cy	Y	Sm	N	7	2	0.3067	8.96
Davey	M	3	2020	C	Cy	F	Sm	N	Sm	N	6.6	2	0	7.1867
Davey	M	4	2020	I	Cy	F	Sm	N	Cy	Y	265.68	2	0.3817	9.6183
Dixie	F	2	2020	C	Ba	F	Sm	N	Sm	N	8.862	1	10	0
Dixie	F	3	2020	I	Ba	F	Ba	Y	Sm	N	8.52	1	3.7867	1.08
Dixie	F	4	2020	C	Ba	F	Ba	Y	Ba	Y	8	1	1.2506	1.36
Dixie	F	2	2020	C	Ba	F	Sm	N	Sm	N	8.862	2	5.3067	1.04
Dixie	F	3	2020	I	Ba	F	Ba	Y	Sm	N	8.52	2	10	0
Dixie	F	4	2020	C	Ba	F	Ba	Y	Ba	Y	8	2	1.2506	3.76
Dylan	M	2	2020	C	Sm	F	Sm	Y	Sm	Y	55.24	1	0	8.1067
Dylan	M	3	2020	I	Sm	F	Sm	Y	Cy	N	20.2	1	0.7017	3.52
Dylan	M	4	2020	I	Sm	F	Cy	N	Sm	Y	27.48	1	0.6267	3.48
Dylan	M	5	2020	C	Sm	F	Cy	N	Cy	N	45.76	1	1.3417	3.6
Dylan	M	2	2020	C	Sm	F	Sm	Y	Sm	Y	55.24	2	0.1467	3.56
Dylan	M	3	2020	I	Sm	F	Sm	Y	Cy	N	20.2	2	1.7817	1.96
Dylan	M	4	2020	I	Sm	F	Cy	N	Sm	Y	27.48	2	1.3867	0.96
Dylan	M	5	2020	C	Sm	F	Cy	N	Cy	N	45.76	2	10	0
Ewok	M	1	2020	I	Mt	M	Mt	Y	Rd	N	33.24	1	10	0
Ewok	M	2	2020	I	Mt	M	Rd	N	Mt	Y	7.28	1	1.0654	2.36
Ewok	M	3	2020	C	Mt	M	Rd	N	Rd	N	27.04	1	1.3391	1.32
Ewok	M	4	2020	C	Mt	M	Mt	Y	Mt	Y	20.36	1	0.7054	1.36
Ewok	M	1	2020	I	Mt	M	Mt	Y	Rd	N	33.24	2	0.6591	8.04
Ewok	M	2	2020	I	Mt	M	Rd	N	Mt	Y	7.28	2	0.3054	2.84
Ewok	M	3	2020	C	Mt	M	Rd	N	Rd	N	27.04	2	0.3391	6.9409
Ewok	M	4	2020	C	Mt	M	Mt	Y	Mt	Y	20.36	2	10	0
Juliet	F	1	2020	C	Sm	F	Cy	N	Cy	N	9.32	1	1.3417	4.1783
Juliet	F	2	2020	C	Sm	F	Sm	Y	Sm	Y	162.04	1	0.5067	4.8
Juliet	F	3	2020	I	Sm	F	Cy	N	Sm	Y	49.68	1	1.4267	1.32
Juliet	F	4	2020	I	Sm	F	Sm	Y	Cy	N	80.48	1	0.3017	8.92
Juliet	F	1	2020	C	Sm	F	Cy	N	Cy	N	9.32	2	0.5017	4.0583
Juliet	F	2	2020	C	Sm	F	Sm	Y	Sm	Y	162.04	2	0.3867	4.52
Juliet	F	3	2020	I	Sm	F	Cy	N	Sm	Y	49.68	2	0.2667	1.96
Juliet	F	4	2020	I	Sm	F	Sm	Y	Cy	N	80.48	2	1.5017	1.2
Luke	M	1	2020	C	Mt	M	Rd	N	Rd	N	31.6	1	3.2191	1.24
Luke	M	2	2020	I	Mt	M	Mt	Y	Rd	N	114.72	1	1.3391	4.48
Luke	M	3	2020	C	Mt	M	Mt	Y	Mt	Y	115.24	1	0.9454	5.84
Luke	M	4	2020	I	Mt	M	Rd	N	Mt	Y	36.12	1	1.5454	3.96
Luke	M	1	2020	C	Mt	M	Rd	N	Rd	N	31.6	2	1.0191	3.24
Luke	M	2	2020	I	Mt	M	Mt	Y	Rd	N	114.72	2	1.8591	6.3809
Luke	M	3	2020	C	Mt	M	Mt	Y	Mt	Y	115.24	2	6.7854	1.36
Luke	M	4	2020	I	Mt	M	Rd	N	Mt	Y	36.12	2	10	0
Natalie	F	4	2020	I	Sm	F	Sm	Y	Ba	N	32.598	1	0.8506	2.16
Natalie	F	5	2020	C	Sm	F	Ba	N	Ba	N	50.28	1	0	6.2506
Natalie	F	6	2020	I	Sm	F	Ba	N	Sm	Y	154.92	1	0.8267	3.36
Natalie	F	4	2020	I	Sm	F	Sm	Y	Ba	N	32.598	2	0	5.0906
Natalie	F	5	2020	C	Sm	F	Ba	N	Ba	N	50.28	2	10	0
Natalie	F	6	2020	I	Sm	F	Ba	N	Sm	Y	154.92	2	0.4267	2
Nigel	M	2	2020	I	Ba	F	Cy	N	Ba	Y	51	1	1.8106	3.36
Nigel	M	3	2020	I	Ba	F	Ba	Y	Cy	N	74.28	1	0.3417	7.44
Nigel	M	4	2020	C	Ba	F	Ba	Y	Ba	Y	55.72	1	5.4906	0.88
Nigel	M	2	2020	I	Ba	F	Cy	N	Ba	Y	51	2	10	0
Nigel	M	3	2020	I	Ba	F	Ba	Y	Cy	N	74.28	2	1.7017	4.16
Nigel	M	4	2020	C	Ba	F	Ba	Y	Ba	Y	55.72	2	10	0
Princess	F	1	2020	I	Mt	M	Mt	Y	Rd	N	23.953	1	1.5861	3.84
Princess	F	2	2020	C	Mt	M	Rd	N	Rd	N	19.52	1	0	4.68
Princess	F	3	2020	C	Mt	M	Mt	Y	Mt	Y	6.84	1	5.1854	1.44
Princess	F	4	2020	I	Mt	M	Rd	N	Mt	Y	30.92	1	1.9854	2.08
Princess	F	1	2020	I	Mt	M	Mt	Y	Rd	N	23.953	2	4.8591	4.5809
Princess	F	2	2020	C	Mt	M	Rd	N	Rd	N	19.52	2	0	4.92
Princess	F	3	2020	C	Mt	M	Mt	Y	Mt	Y	6.84	2	0	3.8654
Princess	F	4	2020	I	Mt	M	Rd	N	Mt	Y	30.92	2	10	0
Spice	F	1	2020	C	Mt	M	Mt	Y	Mt	Y	55.76	1	0.4654	9.5346
Spice	F	2	2020	I	Mt	M	Rd	N	Mt	Y	15.56	1	1.0254	3.12
Spice	F	1	2020	C	Mt	M	Mt	Y	Mt	Y	55.76	2	0	9.08
Spice	F	2	2020	I	Mt	M	Rd	N	Mt	Y	15.56	2	0.9454	2.64
Tarnie	F	1	2020	I	Sm	F	Sm	Y	Ba	N	4.105	1	1.3306	NA
Tarnie	F	2	2020	C	Sm	F	Ba	N	Ba	N	71.92	1	0	3.8506
Tarnie	F	3	2020	I	Sm	F	Ba	N	Sm	Y	37.6	1	0.6667	4.92
Tarnie	F	4	2020	C	Sm	F	Sm	Y	Sm	Y	31.433	1	10	0
Tarnie	F	1	2020	I	Sm	F	Sm	Y	Ba	N	4.105	2	NA	NA
Tarnie	F	2	2020	C	Sm	F	Ba	N	Ba	N	71.92	2	0.5706	3.56
Tarnie	F	3	2020	I	Sm	F	Ba	N	Sm	Y	37.6	2	2.3467	1.12
Tarnie	F	4	2020	C	Sm	F	Sm	Y	Sm	Y	31.433	2	0.3067	3.2
Bill	M	2	2021	I	Ne	F	Ne	Y	Cy	N	8.04	1	2.8617	2.28
Bill	M	3	2021	C	Ne	F	Ne	Y	Ne	Y	10.523	1	10	0
Bill	M	4	2021	I	Ne	F	Cy	N	Ne	Y	96.6	1	0	9.652021
Bill	M	2	2021	I	Ne	F	Ne	Y	Cy	N	8.04	2	10	0
Bill	M	3	2021	C	Ne	F	Ne	Y	Ne	Y	10.523	2	1.172021	1.08
Bill	M	4	2021	I	Ne	F	Cy	N	Ne	Y	96.6	2	0	6.492021
Bramble	M	1	2021	I	Pl	M	Pl	Y	Rd	N	8.544	1	10	0
Bramble	M	2	2021	I	Pl	M	Rd	N	Pl	Y	151.84	1	0.968646	2.951354
Bramble	M	3	2021	C	Pl	M	Rd	N	Rd	N	144.32	1	0.9791	6.08
Bramble	M	4	2021	C	Pl	M	Pl	Y	Pl	Y	9.56	1	1.808646	1.311354
Bramble	M	1	2021	I	Pl	M	Pl	Y	Rd	N	8.544	2	1.7391	4.0209
Bramble	M	2	2021	I	Pl	M	Rd	N	Pl	Y	151.84	2	0.928646	4.16
Bramble	M	3	2021	C	Pl	M	Rd	N	Rd	N	144.32	2	1.3791	1.84
Bramble	M	4	2021	C	Pl	M	Pl	Y	Pl	Y	9.56	2	8.928646	0.24
Coal	M	1	2021	C	Ne	F	Cy	N	Cy	N	142.68	1	1.4217	8.5783
Coal	M	3	2021	I	Ne	F	Ne	Y	Cy	N	8.84	1	3.0617	0.72
Coal	M	5	2021	C	Ne	F	Ne	Y	Ne	Y	14.4	1	0.852021	2.24
Coal	M	1	2021	C	Ne	F	Cy	N	Cy	N	142.68	2	0.7017	8.16
Coal	M	3	2021	I	Ne	F	Ne	Y	Cy	N	8.84	2	4.9817	0.6
Coal	M	5	2021	C	Ne	F	Ne	Y	Ne	Y	14.4	2	10	0
Dunstan	M	1	2021	I	Hy	F	Cy	N	Hy	Y	5.72	1	1.1185	4.88
Dunstan	M	3	2021	C	Hy	F	Hy	Y	Hy	Y	345.6	1	0.4385	6.92
Dunstan	M	4	2021	C	Hy	F	Cy	N	Cy	N	109.12	1	1.7417	6.44
Dunstan	M	5	2021	I	Hy	F	Hy	Y	Cy	N	38.72	1	0.6217	9.3783
Dunstan	M	1	2021	I	Hy	F	Cy	N	Hy	Y	5.72	2	1.2785	6.2
Dunstan	M	3	2021	C	Hy	F	Hy	Y	Hy	Y	345.6	2	0.6785	9.3215
Dunstan	M	4	2021	C	Hy	F	Cy	N	Cy	N	109.12	2	2.0217	2.48
Dunstan	M	5	2021	I	Hy	F	Hy	Y	Cy	N	38.72	2	0	6.9017
Franky	M	1	2021	I	Sh	F	Sh	Y	Sm	N	151.08	1	1.0667	6.4933
Franky	M	2	2021	C	Sh	F	Sh	Y	Sh	Y	43.6	1	0.5682915	7.5517085
Franky	M	3	2021	I	Sh	F	Sm	N	Sh	Y	67.04	1	0.7282915	5.24
Franky	M	4	2021	C	Sh	F	Sm	N	Sm	N	83.6	1	0	5.7867
Franky	M	1	2021	I	Sh	F	Sh	Y	Sm	N	151.08	2	8.5467	1.4533
Franky	M	2	2021	C	Sh	F	Sh	Y	Sh	Y	43.6	2	0	1.9682915
Franky	M	3	2021	I	Sh	F	Sm	N	Sh	Y	67.04	2	10	0
Franky	M	4	2021	C	Sh	F	Sm	N	Sm	N	83.6	2	10	0
Glenda	F	1	2021	I	Ne	F	Sm	N	Ne	Y	8.677	1	0	8.6
Glenda	F	2	2021	C	Ne	F	Sm	N	Sm	N	8.12	1	0.5867	1.08
Glenda	F	3	2021	C	Ne	F	Ne	Y	Ne	Y	8.12	1	4.012021	0.64
Glenda	F	1	2021	I	Ne	F	Sm	N	Ne	Y	8.677	2	0	5.72
Glenda	F	2	2021	C	Ne	F	Sm	N	Sm	N	8.12	2	10	0
Glenda	F	3	2021	C	Ne	F	Ne	Y	Ne	Y	8.12	2	1.452021	7.827979
Goesover	M	1	2021	C	Se	F	Se	Y	Se	Y	65.4	1	0	2.803229
Goesover	M	2	2021	I	Se	F	Cy	N	Se	Y	70.24	1	0	8.483229
Goesover	M	3	2021	C	Se	F	Cy	N	Cy	N	182.32	1	1.1417	6.8983
Goesover	M	1	2021	C	Se	F	Se	Y	Se	Y	65.4	2	2.283229	6.6
Goesover	M	2	2021	I	Se	F	Cy	N	Se	Y	70.24	2	0.683229	7.44
Goesover	M	3	2021	C	Se	F	Cy	N	Cy	N	182.32	2	8.8217	1.16
Heidi	F	1	2021	I	De	F	De	Y	Sm	N	9.4	1	1.4267	1.8
Heidi	F	2	2021	C	De	F	Sm	N	Sm	N	8.96	1	10	0
Heidi	F	3	2021	C	De	F	De	Y	De	Y	8.68	1	0.536313	1.4
Heidi	F	1	2021	I	De	F	De	Y	Sm	N	9.4	2	10	0
Heidi	F	2	2021	C	De	F	Sm	N	Sm	N	8.96	2	7.1867	0.6
Heidi	F	3	2021	C	De	F	De	Y	De	Y	8.68	2	10	0
Jet	M	1	2021	I	Hy	F	Hy	Y	Sm	N	21.28	1	0.5867	2.64
Jet	M	2	2021	C	Hy	F	Hy	Y	Hy	Y	73	1	1.0385	1.24
Jet	M	1	2021	I	Hy	F	Hy	Y	Sm	N	21.28	2	0.7867	3.8
Jet	M	2	2021	C	Hy	F	Hy	Y	Hy	Y	73	2	0.9985	1.08
Joseph	M	2	2021	C	Pl	M	Mt	N	Mt	N	376.08	1	0.6254	5.56
Joseph	M	3	2021	I	Pl	M	Pl	Y	Mt	N	22.2	1	1.3054	1.88
Joseph	M	4	2021	C	Pl	M	Pl	Y	Pl	Y	50.76	1	0.648646	3.68
Joseph	M	2	2021	C	Pl	M	Mt	N	Mt	N	376.08	2	0.7054	2.52
Joseph	M	3	2021	I	Pl	M	Pl	Y	Mt	N	22.2	2	10	0
Joseph	M	4	2021	C	Pl	M	Pl	Y	Pl	Y	50.76	2	0.728646	2.76
Khan	M	1	2021	C	Hy	F	Cy	N	Cy	N	55.12	1	9.3817	0.6183
Khan	M	2	2021	C	Hy	F	Hy	Y	Hy	Y	33.4	1	0.8785	3.24
Khan	M	3	2021	I	Hy	F	Cy	N	Hy	Y	331.4	1	0.3585	2.32
Khan	M	4	2021	I	Hy	F	Hy	Y	Cy	N	57.48	1	1.5817	5.04
Khan	M	1	2021	C	Hy	F	Cy	N	Cy	N	55.12	2	0.9017	2.88
Khan	M	2	2021	C	Hy	F	Hy	Y	Hy	Y	33.4	2	1.8385	5.24
Khan	M	3	2021	I	Hy	F	Cy	N	Hy	Y	331.4	2	10	0
Khan	M	4	2021	I	Hy	F	Hy	Y	Cy	N	57.48	2	8.2217	1.16
Kirk	M	1	2021	C	Hy	F	Sm	N	Sm	N	25.12	1	0.5467	1.68
Kirk	M	2	2021	I	Hy	F	Hy	Y	Sm	N	8	1	1.1067	2.0933
Kirk	M	3	2021	C	Hy	F	Hy	Y	Hy	Y	65.08	1	0.5985	2.5615
Kirk	M	1	2021	C	Hy	F	Sm	N	Sm	N	25.12	2	0.8667	2.64
Kirk	M	2	2021	I	Hy	F	Hy	Y	Sm	N	8	2	10	0
Kirk	M	3	2021	C	Hy	F	Hy	Y	Hy	Y	65.08	2	0.1985	0.8
Mary	F	1	2021	C	Ne	F	Sm	N	Sm	N	7.833	1	0.1937	0.88
Mary	F	3	2021	I	Ne	F	Ne	Y	Sm	N	187.92	1	0.5467	7
Mary	F	4	2021	C	Ne	F	Ne	Y	Ne	Y	218.16	1	1.012021	4.68
Mary	F	1	2021	C	Ne	F	Sm	N	Sm	N	7.833	2	1.0667	2.52
Mary	F	3	2021	I	Ne	F	Ne	Y	Sm	N	187.92	2	0.1067	3.32
Mary	F	4	2021	C	Ne	F	Ne	Y	Ne	Y	218.16	2	0	2.132021
Pooky	F	1	2021	C	Hy	F	Cy	N	Cy	N	114.72	1	6.3017	0.96
Pooky	F	2	2021	C	Hy	F	Hy	Y	Hy	Y	21.96	1	6.0385	0.48
Pooky	F	4	2021	I	Hy	F	Cy	N	Hy	Y	91.36	1	0.1185	4.68
Pooky	F	1	2021	C	Hy	F	Cy	N	Cy	N	114.72	2	0.7417	9.2583
Pooky	F	2	2021	C	Hy	F	Hy	Y	Hy	Y	21.96	2	0	1.6385
Pooky	F	4	2021	I	Hy	F	Cy	N	Hy	Y	91.36	2	0.5585	2.68
Sundance	M	2	2021	I	Pl	M	Pl	Y	Mt	N	23.605	1	10	0
Sundance	M	3	2021	C	Pl	M	Pl	Y	Pl	Y	25.734	1	10	0
Sundance	M	4	2021	C	Pl	M	Mt	N	Mt	N	31.44	1	7.4654	2.5346
Sundance	M	2	2021	I	Pl	M	Pl	Y	Mt	N	23.605	2	0.8254	7
Sundance	M	3	2021	C	Pl	M	Pl	Y	Pl	Y	25.734	2	1.048646	5.92
Sundance	M	4	2021	C	Pl	M	Mt	N	Mt	N	31.44	2	0	4.2254
