# Supplementary material for: Do goats recognise humans cross-modally?
Source: PeerJ. 2025 Jan 14;13:e18786. doi: 10.7717/peerj.18786 (PMC11740737; doi:10.7717/peerj.18786)
Supplement: Supplemental Information 5 [file peerj-13-18786-s005.csv]

goat.id	goat.sex	trial	year	congruency	responsive.to	human.gender	photo	responsi.photo	voice	responsi.voice	prelim.dur	pb.no	hr	baseline.hr	d.hr	hrv	baseline.hrv	d.hrv	measure.per
Bill	M	2	2021	I	Ne	F	Ne	Y	Cy	N	8.04	1	104.6803897	101.7442092	2.9361805	9.519944678	8.327865373	1.192079305	9.17199
Bill	M	2	2021	I	Ne	F	Ne	Y	Cy	N	8.04	2	102.442385	101.7442092	0.6981758	7.802224896	8.327865373	-0.525640477	9.37199
Bill	M	4	2021	I	Ne	F	Cy	N	Ne	Y	96.6	1	101.9361039	88.74399885	13.19210505	9.527505795	14.56021978	-5.032713985	3.53199
Bill	M	4	2021	I	Ne	F	Cy	N	Ne	Y	96.6	2	86.43534378	88.74399885	-2.30865507	6.92820323	14.56021978	-7.63201655	4.86
Bramble	M	1	2021	I	Pl	M	Pl	Y	Rd	N	8.544	1	144.1817568	112.1135833	32.0681735	9.237604307	9.572688423	-0.335084116	9.168
Bramble	M	1	2021	I	Pl	M	Pl	Y	Rd	N	8.544	2	145.5301009	112.1135833	33.4165176	4.177863743	9.572688423	-5.39482468	9.492
Bramble	M	2	2021	I	Pl	M	Rd	N	Pl	Y	151.84	1	98.57159313	112.7857789	-14.21418577	27.12794414	42.15456168	-15.02661754	9.792
Bramble	M	2	2021	I	Pl	M	Rd	N	Pl	Y	151.84	2	94.16531267	112.7857789	-18.62046623	36.42605033	42.15456168	-5.72851135	9.592
Bramble	M	3	2021	C	Pl	M	Rd	N	Rd	N	144.32	1	118.0707476	121.4268487	-3.3561011	6.18241233	7.398435112	-1.216022782	9.664
Bramble	M	3	2021	C	Pl	M	Rd	N	Rd	N	144.32	2	106.3143435	121.4268487	-15.1125052	10.67754829	7.398435112	3.279113178	9.6
Bramble	M	4	2021	C	Pl	M	Pl	Y	Pl	Y	9.56	1	106.3967156	106.5719269	-0.1752113	10.06777135	8.386976412	1.680794938	9.04799
Bramble	M	4	2021	C	Pl	M	Pl	Y	Pl	Y	9.56	2	106.9844481	106.5719269	0.4125212	6.560488959	8.386976412	-1.826487453	8.41999
Franky	M	1	2021	I	Sh	F	Sh	Y	Sm	N	151.08	1	125.9184421	132.52924	-6.6107979	16.94435337	8.294576541	8.649776829	9.08
Franky	M	1	2021	I	Sh	F	Sh	Y	Sm	N	151.08	2	119.2817068	132.52924	-13.2475332	3.887301263	8.294576541	-4.407275278	9.56
Franky	M	4	2021	C	Sh	F	Sm	N	Sm	N	83.6	1	126.656837	124.9413659	1.7154711	12.10480548	11.13552873	0.96927675	9.488
Franky	M	4	2021	C	Sh	F	Sm	N	Sm	N	83.6	2	125.6310037	124.9413659	0.6896378	8.185352772	11.13552873	-2.950175958	8.612
Goesover	M	2	2021	I	Se	F	Cy	N	Se	Y	70.24	1	128.639084	144.4866764	-15.8475924	11.82325986	6.553424175	5.269835685	9.336
Goesover	M	2	2021	I	Se	F	Cy	N	Se	Y	70.24	2	123.0271126	144.4866764	-21.4595638	9.428090416	6.553424175	2.874666241	9.272
Goesover	M	3	2021	C	Se	F	Cy	N	Cy	N	182.32	1	110.49191	111.2702274	-0.7783174	25.23885893	21.5888868	3.64997213	9.24
Goesover	M	3	2021	C	Se	F	Cy	N	Cy	N	182.32	2	115.9825704	111.2702274	4.712343	6.32455532	21.5888868	-15.26433148	8.28
Heidi	F	1	2021	I	De	F	De	Y	Sm	N	9.4	1	122.2212663	117.0479394	5.1733269	6.394442031	6.650961894	-0.256519863	9.336
Heidi	F	1	2021	I	De	F	De	Y	Sm	N	9.4	2	115.1601461	117.0479394	-1.8877933	6.650961894	6.650961894	0	9.38
Heidi	F	2	2021	C	De	F	Sm	N	Sm	N	8.96	1	111.2648894	107.643462	3.6214274	5.487954725	5.5538931	-0.065938375	9.708
Heidi	F	2	2021	C	De	F	Sm	N	Sm	N	8.96	2	112.6681683	107.643462	5.0247063	6.135719911	5.5538931	0.581826811	9.588
Heidi	F	3	2021	C	De	F	De	Y	De	Y	8.68	1	121.8758384	110.7362407	11.1395977	8.894442709	3.854496447	5.039946262	9.368
Heidi	F	3	2021	C	De	F	De	Y	De	Y	8.68	2	114.99916	110.7362407	4.2629193	3.067859955	3.854496447	-0.786636492	9.392
Jet	M	1	2021	I	Hy	F	Hy	Y	Sm	N	21.28	1	129.3256123	133.7782318	-4.4526195	19.8242276	16.44384383	3.38038377	8.368
Jet	M	1	2021	I	Hy	F	Hy	Y	Sm	N	21.28	2	121.0254798	133.7782318	-12.752752	38.04091365	16.44384383	21.59706982	9.508
Jet	M	2	2021	C	Hy	F	Hy	Y	Hy	Y	73	1	104.764705	113.6307575	-8.8660525	49.38987778	33.55532782	15.83454996	9.276
Jet	M	2	2021	C	Hy	F	Hy	Y	Hy	Y	73	2	117.9743483	113.6307575	4.3435908	80.94980304	33.55532782	47.39447522	9.244
Kirk	M	1	2021	C	Hy	F	Sm	N	Sm	N	25.12	1	131.3725801	138.9793725	-7.6067924	6.633249581	6.244997998	0.388251583	6.852
Kirk	M	1	2021	C	Hy	F	Sm	N	Sm	N	25.12	2	121.8814408	138.9793725	-17.0979317	24.56478315	6.244997998	18.31978515	4.464
Kirk	M	2	2021	I	Hy	F	Hy	Y	Sm	N	8	1	130.2843691	139.2699574	-8.9855883	9.660917831	4.760952286	4.899965545	6.484
Kirk	M	2	2021	I	Hy	F	Hy	Y	Sm	N	8	2	117.7092352	139.2699574	-21.5607222	12.35375994	4.760952286	7.592807654	7.652
Kirk	M	3	2021	C	Hy	F	Hy	Y	Hy	Y	65.08	1	120.6428241	123.4604268	-2.817602712	7.549834435	19.41362637	-11.86379194	8.456
Kirk	M	3	2021	C	Hy	F	Hy	Y	Hy	Y	65.08	2	126.2109164	123.9529378	2.2579786	6.92820323	19.41362637	-12.48542314	7.608
Mary	F	1	2021	C	Ne	F	Sm	N	Sm	N	7.833	1	96.51775867	92.71084818	3.80691049	12.09486314	9.295160031	2.799703109	9.332
Mary	F	1	2021	C	Ne	F	Sm	N	Sm	N	7.833	2	100.0462119	92.71084818	7.33536372	10.32976347	9.295160031	1.034603439	9.604
Mary	F	3	2021	I	Ne	F	Ne	Y	Sm	N	187.92	1	114.4895317	94.95685667	19.53267503	8.115925158	7.171371656	0.944553502	9.444
Mary	F	3	2021	I	Ne	F	Ne	Y	Sm	N	187.92	2	102.1091131	94.95685667	7.15225643	7.933390196	7.171371656	0.76201854	9.412
Mary	F	4	2021	C	Ne	F	Ne	Y	Ne	Y	218.16	1	112.5584006	110.7616645	1.7967361	6.507913735	9.868960984	-3.361047249	9.6
Mary	F	4	2021	C	Ne	F	Ne	Y	Ne	Y	218.16	2	114.0974317	110.7616645	3.3357672	7.577055147	9.868960984	-2.291905837	9.468
Sundance	M	2	2021	I	Pl	M	Pl	Y	Mt	N	23.605	1	134.64867	136.2849262	-1.6362562	9.31971796	46.89468105	-37.57496309	7.584
Sundance	M	2	2021	I	Pl	M	Pl	Y	Mt	N	23.605	2	124.4352911	136.2849262	-11.8496351	20.86996779	46.89468105	-26.02471326	9.184
Sundance	M	3	2021	C	Pl	M	Pl	Y	Pl	Y	25.734	1	132.8618624	138.2816119	-5.4197495	10.80740487	5.291502622	5.515902248	9.492
Sundance	M	3	2021	C	Pl	M	Pl	Y	Pl	Y	25.734	2	128.4292086	138.2816119	-9.8524033	4.898979486	5.291502622	-0.392523136	9.812
Sundance	M	4	2021	C	Pl	M	Mt	N	Mt	N	31.44	1	132.6280305	134.2634753	-1.6354448	10.36477551	9.852241708	0.512533802	7.704
Sundance	M	4	2021	C	Pl	M	Mt	N	Mt	N	31.44	2	129.3935088	134.2634753	-4.8699665	7.44759469	9.852241708	-2.404647018	7.884
Bernard	M	1	2020	C	Mt	M	Rd	N	Rd	N	25.28	1	103.681375	105.749625	-2.06825	107.7478538	98.40325198	9.34460182	9.536
Bernard	M	1	2020	C	Mt	M	Rd	N	Rd	N	25.28	2	91.0865	105.749625	-14.663125	166.867981	98.40325198	68.46472902	9.42
Bernard	M	2	2020	C	Mt	M	Mt	Y	Mt	Y	43.04	1	103.6486469	104.6934938	-1.0448469	95.50664909	79.22851376	16.27813533	9.43999
Bernard	M	2	2020	C	Mt	M	Mt	Y	Mt	Y	43.04	2	120.933635	104.6934938	16.2401412	31.22532918	79.22851376	-48.00318458	9.00399
Bernard	M	3	2020	I	Mt	M	Mt	Y	Rd	N	227.12	1	96.45109429	91.07418286	5.37691143	101.6015749	118.6231785	-17.0216036	8.828
Bernard	M	3	2020	I	Mt	M	Mt	Y	Rd	N	227.12	2	87.36399154	91.07418286	-3.71019132	147.8378617	118.6231785	29.2146832	9.111999
Bernard	M	4	2020	I	Mt	M	Rd	N	Mt	Y	306.4	1	114.3393074	110.9564117	3.3828957	33.1837312	19.03371683	14.15001437	10.01399
Bernard	M	4	2020	I	Mt	M	Rd	N	Mt	Y	306.4	2	99.55955846	110.9564117	-11.39685324	129.0298064	19.03371683	109.9960896	7.992
Davey	M	1	2020	C	Cy	F	Cy	Y	Cy	Y	5.56	1	109.8619776	93.109815	16.7521626	11.8308923	18.63943592	-6.80854362	9.29599
Davey	M	1	2020	C	Cy	F	Cy	Y	Cy	Y	5.56	2	96.909066	93.109815	3.799251	6.845227743	18.63943592	-11.79420818	9.288
Davey	M	2	2020	I	Cy	F	Cy	Y	Sm	N	7	1	105.9460494	95.961126	9.9849234	7.000001339	11.47092992	-4.470928581	9.636
Davey	M	2	2020	I	Cy	F	Cy	Y	Sm	N	7	2	92.13402563	95.961126	-3.82710037	8.702490065	11.47092992	-2.768439855	10.424
Davey	M	3	2020	C	Cy	F	Sm	N	Sm	N	6.6	1	100.1436969	92.94611444	7.19758246	9.689032287	10.58300524	-0.893972953	9.592
Davey	M	3	2020	C	Cy	F	Sm	N	Sm	N	6.6	2	88.58651786	92.94611444	-4.35959658	12.35375994	10.58300524	1.7707547	9.488
Ewok	M	1	2020	I	Mt	M	Mt	Y	Rd	N	33.24	1	126.862987	154.118332	-27.255345	15.32799297	8.485281374	6.842711596	9.528
Ewok	M	1	2020	I	Mt	M	Mt	Y	Rd	N	33.24	2	120.2581111	154.118332	-33.8602209	20.28683207	8.485281374	11.8015507	9.536
Ewok	M	2	2020	I	Mt	M	Rd	N	Mt	Y	7.28	1	113.5708567	115.0457015	-1.4748448	19.01033867	7.211102551	11.79923612	9.604
Ewok	M	2	2020	I	Mt	M	Rd	N	Mt	Y	7.28	2	98.39523615	115.0457015	-16.65046535	43.93866957	7.211102551	36.72756702	8.012
Ewok	M	3	2020	C	Mt	M	Rd	N	Rd	N	27.04	1	99.693166	107.8161507	-8.1229847	52.49217629	23.89786022	28.59431607	9.12
Ewok	M	3	2020	C	Mt	M	Rd	N	Rd	N	27.04	2	92.48817214	107.8161507	-15.32797856	15.21133181	23.89786022	-8.68652841	9.092
Ewok	M	4	2020	C	Mt	M	Mt	Y	Mt	Y	20.36	1	112.782816	120.8131763	-8.0303603	36.39075561	36.09813799	0.29261762	9.668
Ewok	M	4	2020	C	Mt	M	Mt	Y	Mt	Y	20.36	2	104.32593	120.8131763	-16.4872463	50.4284579	36.09813799	14.33031991	9.256
Luke	M	2	2020	I	Mt	M	Mt	Y	Rd	N	114.72	1	82.3910325	89.65174833	-7.26071583	37.83216525	46.9893605	-9.15719525	8.756
Luke	M	2	2020	I	Mt	M	Mt	Y	Rd	N	114.72	2	80.91696833	89.65174833	-8.73478	46.11448205	46.9893605	-0.87487845	8.916
Luke	M	3	2020	C	Mt	M	Mt	Y	Mt	Y	115.24	1	90.12202429	101.1819773	-11.05995301	36.57657931	33.14734831	3.429231	9.34
Luke	M	3	2020	C	Mt	M	Mt	Y	Mt	Y	115.24	2	88.93718643	101.1819773	-12.24479087	31.33933385	33.14734831	-1.80801446	9.476
Luke	M	4	2020	I	Mt	M	Rd	N	Mt	Y	36.12	1	88.55275429	95.99827614	-7.44552185	35.50081256	34.34938209	1.15143047	9.5
Luke	M	4	2020	I	Mt	M	Rd	N	Mt	Y	36.12	2	83.20801748	95.99827614	-12.79025866	35.80192422	34.34938209	1.45254213	7.94
Natalie	F	4	2020	I	Sm	F	Sm	Y	Ba	N	32.598	1	134.7618947	133.2197614	1.5421333	7.45180594	5.291502622	2.160303318	8.468
Natalie	F	4	2020	I	Sm	F	Sm	Y	Ba	N	32.598	2	124.9385506	133.2197614	-8.2812108	7.211102551	5.291502622	1.919599929	8.648
Natalie	F	5	2020	C	Sm	F	Ba	N	Ba	N	50.28	1	104.5074812	107.7209227	-3.2134415	16.15518551	15.92366454	0.23152097	9.772
Natalie	F	5	2020	C	Sm	F	Ba	N	Ba	N	50.28	2	97.61250563	107.7209227	-10.10841707	12.30739642	15.92366454	-3.61626812	9.84
Natalie	F	6	2020	I	Sm	F	Ba	N	Sm	Y	154.92	1	134.5837644	123.1011511	11.4826133	4.835764199	5.656854249	-0.82109005	7.136
Natalie	F	6	2020	I	Sm	F	Ba	N	Sm	Y	154.92	2	121.577822	123.1011511	-1.5233291	11.53484424	5.656854249	5.877989991	9.888
Princess	F	1	2020	I	Mt	M	Mt	Y	Rd	N	23.953	1	105.2825241	101.8089681	3.473556	15.58990138	24.35482252	-8.76492114	9.708
Princess	F	1	2020	I	Mt	M	Mt	Y	Rd	N	23.953	2	106.5088013	101.8089681	4.6998332	17.63260008	24.35482252	-6.72222244	9.032
Princess	F	2	2020	C	Mt	M	Rd	N	Rd	N	19.52	1	110.0211475	113.5812547	-3.5601072	12.87930016	15.87450787	-2.99520771	7.64399
Princess	F	2	2020	C	Mt	M	Rd	N	Rd	N	19.52	2	101.3551069	113.5812547	-12.2261478	43.41416075	15.87450787	27.53965288	9.54
Princess	F	3	2020	C	Mt	M	Mt	Y	Mt	Y	6.84	1	126.145795	132.0445835	-5.8987885	47.60952286	11.74734012	35.86218274	3.856
Princess	F	3	2020	C	Mt	M	Mt	Y	Mt	Y	6.84	2	107.0811034	132.0445835	-24.9634801	51.27728574	11.74734012	39.52994562	4.508
Princess	F	4	2020	I	Mt	M	Rd	N	Mt	Y	30.92	1	101.3071588	118.1787655	-16.8716067	27.750892	22.72541407	5.02547793	9.532
Princess	F	4	2020	I	Mt	M	Rd	N	Mt	Y	30.92	2	91.05021923	118.1787655	-27.12854627	23.96967781	22.72541407	1.24426374	7.984
Tarnie	F	1	2020	I	Sm	F	Sm	Y	Ba	N	4.105	1	105.8777694	104.48175	1.3960194	14.69438732	4.618802154	10.07558517	9.66
Tarnie	F	1	2020	I	Sm	F	Sm	Y	Ba	N	4.105	2	113.3927284	104.48175	8.9109784	11.31174439	4.618802154	6.692942236	10.07599
Tarnie	F	2	2020	C	Sm	F	Ba	N	Ba	N	71.92	1	117.5218389	112.8163111	4.7055278	63.99264664	65.60487787	-1.61223123	9.468
Tarnie	F	2	2020	C	Sm	F	Ba	N	Ba	N	71.92	2	102.4602329	112.8163111	-10.3560782	74.06757067	65.60487787	8.4626928	10.024
Tarnie	F	3	2020	I	Sm	F	Ba	N	Sm	Y	37.6	1	94.21722733	114.6026512	-20.38542387	83.57032966	94.14921674	-10.57888708	9.736
Tarnie	F	3	2020	I	Sm	F	Ba	N	Sm	Y	37.6	2	93.13040643	114.6026512	-21.47224477	87.78294911	94.14921674	-6.36626763	9.184
Tarnie	F	4	2020	C	Sm	F	Sm	Y	Sm	Y	31.433	1	133.8730647	159.8319069	-25.9588422	80.93454145	7.2	73.73454145	9.544
Tarnie	F	4	2020	C	Sm	F	Sm	Y	Sm	Y	31.433	2	133.0922576	159.8319069	-26.7396493	83.53202978	7.2	76.33202978	9.616
